# Supplementary material for: Transcriptomic Analysis of CRISPR/Cas9-Mediated PARP1-Knockout Cells under the Influence of Topotecan and TDP1 Inhibitor
Source: Int J Mol Sci. 2023 Mar 7;24(6):5148. doi: 10.3390/ijms24065148 (PMC10049738; doi:10.3390/ijms24065148)
Supplement: Supplementary file 1 [file ijms-24-05148-s001.zip]

Archive with 1 entries (1 files):
- ijms-2238446-supplementary.pdf
